# Supplementary material for: Traditional Uses, Phytochemicals, Biological Activities, and Biotechnological Applications of Serjania Species: A Review of Current Knowledge and Future Prospects
Source: Molecules. 2026 Apr 29;31(9):1477. doi: 10.3390/molecules31091477 (PMC13165125; doi:10.3390/molecules31091477)
Supplement: Supplementary file 1 [file molecules-31-01477-s001.zip]

Archive with 1 entries (1 files):
- molecules-4237373-supplementary.pdf
